# Supplementary material for: Current Challenges and Long-Term Outcomes in Corneal Transplantation in Infectious Keratitis—A Systematic Review
Source: J Clin Med. 2026 Jan 21;15(2):871. doi: 10.3390/jcm15020871 (PMC12842231; doi:10.3390/jcm15020871)
Supplement: Supplementary file 1 [file jcm-15-00871-s001.zip]

Archive with 1 entries (1 files):
- jcm-4070188-supplementary.pdf
